# Supplementary material for: Binding of Tetrachloroaurate(III) to Bovine or Human γ-Globulins
Source: Int J Mol Sci. 2026 Jan 5;27(1):541. doi: 10.3390/ijms27010541 (PMC12786863; doi:10.3390/ijms27010541)
Supplement: Supplementary file 1 [file ijms-27-00541-s001.zip]

Archive with 1 entries (1 files):
- ijms-4088802-supplementary.pdf
